# Supplementary material for: Structural Characterization of Polysaccharides from Partridge Tea and Their Effects on Improving FFA-Induced Lipid Accumulation in L02 Cells
Source: Foods. 2026 Jun 25;15(13):2273. doi: 10.3390/foods15132273 (PMC13360729; doi:10.3390/foods15132273)
Supplement: Supplementary file 1 [file foods-15-02273-s001.zip]

Archive with 1 entries (1 files):
- foods-4370165-supplementary.pdf
